# Supplementary material for: Pain and Disability Therapy with Stabilization Exercises in Patients with Chronic Low Back Pain: A Meta-Analysis
Source: Healthcare (Basel). 2025 Apr 22;13(9):960. doi: 10.3390/healthcare13090960 (PMC12072060; doi:10.3390/healthcare13090960)
Supplement: Supplementary file 1 [file healthcare-13-00960-s001.zip]

Archive with 1 entries (1 files):
- healthcare-3582167-supplementary.pdf
